# Supplementary material for: Multifunctional Tacrine–Quinoline Hybrids as Cholinesterase Inhibitors, Aβ Aggregation Blockers, and Metal Chelators for Alzheimer’s Therapy
Source: Molecules. 2025 Aug 25;30(17):3489. doi: 10.3390/molecules30173489 (PMC12430544; doi:10.3390/molecules30173489)
Supplement: Supplementary file 1 [file molecules-30-03489-s001.zip]

Archive with 1 entries (1 files):
- molecules-3825254-supplementary.pdf
